# Supplementary material for: Aglycosylated antibody-producing mice for aglycosylated antibody-lectin coupled immunoassay for the quantification of tumor markers (ALIQUAT)
Source: Commun Biol. 2020 Oct 30;3:636. doi: 10.1038/s42003-020-01363-9 (PMC7599229; doi:10.1038/s42003-020-01363-9)
Supplement: Supplementary file 4 — Supplementary Data 1 [file 42003_2020_1363_MOESM4_ESM.xlsx]

## Sheet: mm10.common.cdna.dbsnp
Supplementary Data 1. Genome-wide off-target analysis for the engineered mouse.
Chromosome	Location	Reference	SNV1)
chr1	3285621	G	T
chr1	18066065	T	C
chr1	20176836	C	G
chr1	49083678	G	C
chr1	50595893	G	T
chr1	61948828	C	A
chr1	67462859	T	C
chr1	68365835	C	T
chr1	77749742	G	T
chr1	84671130	G	A
chr1	103241478	T	A
chr1	108905748	G	C
chr1	111560585	T	C
chr1	130710683	A	G
chr1	132096329	G	A
chr1	140944810	A	G
chr1	142975245	C	A
chr1	145373803	T	A
chr1	147233846	G	T
chr1	157445533	C	T
chr1	165910070	A	T
chr1	169299580	G	C
chr1	182722882	G	A
chr2	4793069	A	C
chr2	32216742	A	C
chr2	37442780	G	A
chr2	39656529	G	T
chr2	54923278	G	T
chr2	70505826	C	T
chr2	79429683	C	T
chr2	82643365	G	A
chr2	109866285	C	T
chr2	115984092	A	G
chr2	138438911	G	T
chr2	143175641	A	G
chr2	145220190	C	A
chr2	154883791	A	C
chr2	158107424	C	T
chr2	161623619	G	A
chr2	172392768	A	C
chr3	5240008	G	C
chr3	12908862	C	T
chr3	22882857	C	G
chr3	23597966	C	T
chr3	25402217	C	A
chr3	38460818	T	C
chr3	40496678	A	T
chr3	62475958	A	G
chr3	69078814	A	G
chr3	77484394	G	A
chr3	77874788	T	A
chr3	87932612	T	C
chr3	103455712	C	T
chr3	103954351	T	C
chr3	106427549	C	T
chr3	108941384	G	A
chr3	110257140	G	T
chr3	110764884	C	T
chr3	112039145	G	A
chr3	136086238	G	A
chr3	142521970	G	A
chr3	143123941	G	C
chr3	148814112	G	A
chr3	150853695	T	C
chr3	154488843	T	C
chr4	9175820	C	T
chr4	10589085	G	A
chr4	18746946	C	A
chr4	19707092	A	T
chr4	19938459	C	A
chr4	29680823	C	G
chr4	30588481	G	A
chr4	43747499	T	C
chr4	53791061	A	G
chr4	75462686	G	A
chr4	76869109	T	C
chr4	143572327	G	A
chr4	149433921	G	A
chr4	151178187	C	T
chr4	155254525	A	G
chr5	4375332	C	T
chr5	5243666	A	C
chr5	9459951	T	C
chr5	9766291	C	T
chr5	18804421	G	T
chr5	47317557	T	C
chr5	55418584	C	T
chr5	62882446	G	T
chr5	65677002	G	A
chr5	90441831	G	A
chr5	109577435	C	G
chr5	117831175	C	T
chr5	118739918	C	T
chr5	129444241	G	A
chr5	134675753	G	A
chr5	137275966	A	G
chr5	146233926	A	T
chr6	15399610	G	T
chr6	21000009	G	A
chr6	45614101	T	A
chr6	54780508	T	G
chr6	58482601	T	C
chr6	77747510	C	T
chr6	111214085	T	G
chr6	111631793	C	A
chr6	113935326	C	A
chr6	144903355	T	G
chr7	6377380	C	T
chr7	19236172	C	T
chr7	28435596	G	A
chr7	30791426	G	A
chr7	37472864	C	G
chr7	40529825	C	G
chr7	51772852	T	C
chr7	73271926	T	C
chr7	85992239	C	G
chr7	88405314	A	C
chr7	89100472	T	C
chr7	98664005	G	A
chr7	104466498	G	T
chr7	110620868	G	A
chr7	115562595	G	A
chr7	123016812	C	A
chr7	123666636	A	G
chr7	132890242	C	T
chr7	133848183	C	T
chr7	140342891	A	G
chr7	142429825	C	T
chr8	5997700	G	A
chr8	20929213	A	C
chr8	21940715	G	A
chr8	33252046	C	T
chr8	52372406	G	T
chr8	61159918	A	G
chr8	81706553	C	T
chr8	88171402	C	T
chr8	94613015	G	A
chr8	94626454	G	C
chr8	108553600	G	A
chr8	112336356	C	T
chr8	115400039	C	T
chr8	117141339	T	C
chr8	120734140	T	C
chr9	3522246	C	G
chr9	6929380	G	A
chr9	9313141	C	T
chr9	16164898	C	A
chr9	21298184	C	T
chr9	39211311	G	A
chr9	41062335	C	A
chr9	46696149	C	A
chr9	50266941	G	A
chr9	61124751	C	G
chr9	65315926	C	G
chr9	72022806	A	C
chr9	76850699	A	C
chr9	79010151	C	A
chr9	82995671	T	G
chr9	86324828	C	T
chr9	87215416	G	A
chr9	89122519	C	T
chr9	92524151	C	G
chr9	93743780	G	A
chr9	110565169	T	C
chr9	119883993	G	T
chr10	5552853	G	A
chr10	17197338	G	A
chr10	46976043	A	C
chr10	56509513	G	T
chr10	65032486	A	G
chr10	96192282	T	C
chr10	97228859	C	T
chr10	111069845	C	T
chr10	115312859	C	T
chr11	15486612	A	G
chr11	33992821	T	C
chr11	34757633	A	C
chr11	36276585	C	T
chr11	43356827	G	A
chr11	55344531	G	A
chr11	64268074	G	T
chr11	68557103	T	A
chr11	78817828	G	A
chr11	89214143	A	G
chr11	114313333	C	T
chr12	7586539	A	C
chr12	21450592	C	T
chr12	24750222	G	T
chr12	37838118	C	T
chr12	45776513	C	A
chr12	54791749	T	C
chr12	87143906	G	T
chr12	90527818	G	A
chr12	93344530	A	C
chr12	102562206	G	T
chr12	106098181	C	G
chr12	106890656	A	T
chr12	113287956	T	C
chr12	113306956	T	C
chr12	113329548	G	T
chr12	113329549	A	C
chr12	113329550	C	G
chr12	113329552	A	G
chr12	113360232	T	C
chr12	119137409	G	A
chr13	19783931	A	C
chr13	101987193	C	T
chr13	115774640	C	T
chr14	15216592	G	A
chr14	39024302	C	G
chr14	42360030	G	C
chr14	66092080	C	T
chr14	70991902	C	G
chr14	79980876	G	A
chr14	82874961	C	T
chr14	91703558	G	A
chr14	95094144	A	C
chr14	96460751	T	C
chr15	7960746	T	A
chr15	8628070	T	C
chr15	12880216	A	G
chr15	23291405	T	C
chr15	31733537	A	C
chr15	35106707	T	G
chr15	53939895	A	G
chr15	55366899	G	A
chr15	55591843	G	T
chr15	59621228	C	G
chr15	60113375	C	T
chr15	66278516	C	T
chr15	71219422	A	T
chr15	73259858	T	G
chr15	86369787	C	T
chr15	86814481	C	T
chr15	102768204	C	T
chr16	8003831	C	T
chr16	10000989	A	C
chr16	35046115	G	A
chr16	37845863	A	G
chr16	44546333	G	A
chr16	47745339	G	T
chr16	48422985	A	T
chr16	58351556	G	A
chr16	67084402	G	A
chr16	68710797	C	T
chr16	71528609	A	G
chr16	73048033	C	T
chr16	84074707	T	C
chr16	89018552	A	G
chr16	91436143	C	A
chr16	97417170	A	G
chr17	29173590	G	A
chr17	44442954	G	A
chr17	46081713	C	T
chr17	85015071	C	T
chr17	86646125	C	T
chr17	89378362	A	G
chr18	25846273	C	T
chr18	35078895	G	A
chr18	72972869	G	T
chr18	77486787	G	A
chr18	78051824	T	G
chr18	83520314	G	A
chr19	10628342	C	T
chr19	14598050	C	T
chr19	14598052	G	T
chr19	14669861	G	C
chr19	37232569	C	T
chr19	38037843	C	T
chr19	54065004	G	A
chr19	55426642	C	T
chrX	8312579	A	C
chrX	15181973	G	A
chrX	18223013	T	G
chrX	43999519	C	A
chrX	55290568	A	G
chrX	62488767	G	A
chrX	71851239	T	C
chrX	73330563	T	C
chrX	99059319	C	T
chrX	99519533	C	T
chrX	107905577	C	T
chrX	119414226	C	T
chrX	128904071	A	T
chrX	138246447	C	T
chrX	140474296	G	A
1)SNVs were commonly identified as equal sequences by Iofreq, Strelka, and mutect2 methods.
