# Supplementary material for: Aglycosylated antibody-producing mice for aglycosylated antibody-lectin coupled immunoassay for the quantification of tumor markers (ALIQUAT)
Source: Commun Biol. 2020 Oct 30;3:636. doi: 10.1038/s42003-020-01363-9 (PMC7599229; doi:10.1038/s42003-020-01363-9)
Supplement: Supplementary file 5 — Supplementary Data 2 [file 42003_2020_1363_MOESM5_ESM.xlsx]

## Sheet: Fig.1a
Fig. 1a (Five replicated experiments)
			test1	test2	test3	test4	test5
OD450	Expected values*	Blank	0.15	0.04	0.11	0.08	0.13
		Sample	0.89	0.92	0.9	0.83	0.85
	Actual values	Blank	0.67	0.99	0.401	0.61	1.19
		Sample	0.85	0.98	0.89	0.93	0.914
* Expected values were obtained from experiments using an aglycosylated antibody

## Sheet: Fig.3b
Fig. 3b (Three replicated measurements)
	No of mouse	No of immunization	OD450
			Measurement 1	Measurement 2	Measurement 3
Blank	N/A	N/A	0.128	0.0404	0.0842
Positive control	N/A	N/A	2.8401	2.2671	2.5536
Immunization	1	3	0.2497	0.2291	0.2394
		4	0.7999	0.7541	0.777
		5	2.3102	2.4539	2.3821
	2	3	0.3558	0.3442	0.35
		4	2.7626	2.2734	2.968
		5	3.0888	3.027	3.0579
	3	3	0.5148	0.5322	0.5235
		4	1.394	1.3348	1.3644
		5	2.8866	2.7793	2.833
	4	3	0.2205	0.2219	0.2212
		4	1.3118	1.4381	1.401
		5	2.7222	2.7465	2.7344
	5	3	0.235	0.2433	0.2392
		4	0.7118	0.6881	0.701
		5	1.5352	1.6535	1.5944

## Sheet: Fig.4d
Fig. 4d. (Three replicated measurements)
	TIQ values (X109)
	Wild-type				FUT8-/-
	Total glycan	Specific glycan			Total glycan	Specific glycan
		Bi-antennary	Sialic acid	Core fucose		Bi-antennary	Sialic acid	Core fucose
Measurement 1	2.148	1.389	0.601	2.139	1.994	1.326	0.689	0.002
Measurement 2	2.423	1.536	0.756	2.294	1.756	1.097	0.534	0.001
Measurement 3	2.712	1.836	1.006	2.614	1.824	1.162	0.722	0.001

## Sheet: Fig.4e
Fig. 4e. (Three replicated measurements)
Glycoform	AFP concentration (ng/mL)	OD450
		Glyco-Ab			Aglyco-Ab
		Measurement 1	Measurement 1	Measurement 1	Measurement 1	Measurement 1	Measurement 1
AFP-L3	0	0.0224	0.0217	0.0234	0.016	0.009	0.029
	1	0.237	0.248	0.261	0.251	0.211	0.232
	2	0.426	0.509	0.488	0.493	0.426	0.487
	5	0.898	1.085	1.212	1.118	0.898	0.905
	10	1.925	1.582	2.089	1.917	1.905	1.539
	20	2.047	2.436	2.874	2.474	2.141	2.358
	50	3.24	3.68	3.17	3.17	3.04	3.654
AFP-L1	0	0.017	0.022	0.015	0.012	0.006	0.017
	1	0.224	0.238	0.225	0.057	0.084	0.077
	2	0.406	0.485	0.456	0.141	0.153333	0.168
	5	1.052	0.935	1.012	0.403	0.311	0.302
	10	1.762	1.856	1.684	0.625	0.586667	0.561
	20	2.348	2.169	2.482	1.096	1.17333	1.265
	50	3.294	3.344	3.142	1.794	1.664	1.496

## Sheet: Fig. 4f
Fig. 4f. (Three replicated measurements)
Glycoform	AFP concentration (ng/mL)	OD450
		Glyco-Ab			Aglyco-Ab
		Measurement 1	Measurement 1	Measurement 1	Measurement 1	Measurement 1	Measurement 1
AFP-L3	0	1.595	1.635	1.602	1.588	1.635	1.605
	2	1.774	1.586	1.684	1.804	1.573	1.613
	6	1.594	1.745	1.735	0.493	0.426	0.487
	12	1.823	1.627	1.728	1.526	1.654	1.822
	25	1.868	1.597	1.854	1.857	1.713	1.485
	50	1.89	1.924	1.735	1.586	1.854	1.699
	100	2.169	1.921	2.024	1.705	1.935	1.593
AFP-L1	0	0.011	0.018	0.021	0.005	0.006	0.004
	2	0.188	0.054	0.019	0.024	0.029	0.017
	6	0.214	0.234	0.147	0.039	0.054	0.062
	12	0.302	0.331	0.255	0.032	0.055	0.041
	25	0.407	0.433	0.352	0.039	0.074	0.056
	50	0.593	0.672	0.631	0.035	0.065	0.048
	100	1.185	1.342	1.224	0.052	0.044	0.048
					7

## Sheet: Fig.5a
Fig. 5a. (n=4 for total AFP, n=9 for AFP-L3)
	Anayte	Measurement	AFP concentration (ng/mL)
			0	6.25	12.5	25	50	100
OD450	Total AFP	Measurement 1	0.934	0.915	0.9539	0.935	0.968	0.957
		Measurement 2	0.914	0.905	0.945	0.943	0.958	0.967
		Measurement 3	0.935	0.9217	0.919	0.926	0.948	0.962
		Measurement 4	0.927667	0.9139	0.9393	0.934667	0.958	0.962
	AFP-L3	Measurement 1	0.0616	0.094	0.1682	0.2576	0.4606	0.8578
		Measurement 2	0.0542	0.1192	0.149	0.2402	0.4678	0.8074
		Measurement 3	0.0342	0.1104	0.1794	0.2376	0.4538	0.8402
		Measurement 4	0.046	0.102	0.1582	0.2518	0.414	0.8156
		Measurement 5	0.0504	0.0828	0.1486	0.2514	0.4428	0.828
		Measurement 6	0.0332	0.0904	0.1554	0.2202	0.4632	0.8012
		Measurement 7	0.038	0.0958	0.1825	0.269	0.4242	0.8328
		Measurement 8	0.046	0.0816	0.1468	0.2042	0.403	0.8012
		Measurement 9	0.0696	0.0795	0.1568	0.2036	0.4364	0.8255

## Sheet: Fig.5c-e
Fig. 5c-e.
Sample No	m-Tas		ALIQUAT		Mean of AFP (ng/mL)	Mean of % AFP-L3	% AFP-L3 (u-Tas) - % AFP-L3 (ALIQUAT)
	AFP concentration (ng/mL)	% AFP-L3	AFP concentration (ng/mL)	% AFP-L3
1	6.25	3.1	6.25	3.3	6.25	3.2	-0.2
2	12.5	17.2	12.5	17.8	12.5	17.5	-0.6
3	12.5	7.1	12.5	6.7	12.5	6.9	0.4
4	16.8	10.8	17.1	11.3	16.95	11.05	-0.5
5	18.8	6.5	18.9	6.7	18.85	6.6	-0.2
6	24.8	23.2	25.6	23.7	25.2	23.45	-0.5
7	33.1	24.5	33.3	22.9	33.2	23.7	1.6
8	42.6	71.5	42.1	67	42.35	69.25	4.5
9	42.8	10.3	44.6	11.5	43.7	10.9	-1.2
10	50.4	6.6	51.6	7.2	51	6.9	-0.6
11	51.4	6.9	50.3	7.1	50.85	7	-0.2
12	50.9	64	51.3	63	51.1	63.5	1
13	56.3	42.5	57.3	45.2	56.8	43.85	-2.7
14	56.7	45	57.3	44.9	57	44.95	0.1
15	68.2	14.3	67.1	15	67.65	14.65	-0.7
16	72	6.5	72	6.9	72	6.7	-0.4
17	72.4	66.5	72.1	63	72.25	64.75	3.5
18	74	79.2	74.3	83.2	74.15	81.2	-4
19	78.1	10.3	78	11	78.05	10.65	-0.7
20	77.6	66.7	78.2	66.7	77.9	66.7	0
21	82.5	48.8	83.2	45	82.85	46.9	3.8
22	85.6	6.7	82.1	7.2	83.85	6.95	-0.5
23	84.8	7.1	88.6	7	86.7	7.05	0.1
24	87.2	7.3	90.3	7.9	88.75	7.6	-0.6
25	91.3	43.1	87.8	45	89.55	44.05	-1.9
26	97.2	6.9	96.3	6.9	96.75	6.9	0
27	205	54.2	219	52	212	53.1	2.2
28	271	63.3	290	67.3	280.5	65.3	-4
29	310	73.3	299	67	304.5	70.15	6.3
30	380	7.3	387	8.2	383.5	7.75	-0.9
31	478	35.2	501	33	489.5	34.1	2.2
32	502	51.5	520	52.6	511	52.05	-1.1
33	680	70.2	670	67.1	675	68.65	3.1
34	695	4.7	707	5.1	701	4.9	-0.4
35	871	65.2	893	66.6	882	65.9	-1.4
36	1425	80.9	1608	83.2	1516.5	82.05	-2.3
37	2745	16.8	2803	14.7	2774	15.75	2.1
38	3480	84.9	3401	82.5	3440.5	83.7	2.4
39	4468	85.9	4586	83.6	4527	84.75	2.3
40	12309	49.3	12003	51.7	12156	50.5	-2.4
41	45612	55.6	47299	52.1	46455.5	53.85	3.5

## Sheet: Fig.6b
Fig.6b. Glycosylated antibody					Fig.6b. Deglycosylated antibody
Incubation time (Days)	OD450 (average±SD)				Incubation time (Days)	OD450 (average±SD)
	pH					pH
	3	7	10			3	7	10
0	3.16±0.10	3.16±0.11	3.16±0.10		0	3.14±0.12	3.22±0.10	3.16±0.10
1	3.04±0.15	3.12±0.14	3.09±0.15		1	0.43±0.04	3.09±0.15	2.91±0.15
3	2.87±0.10	3.08±0.13	3.04±0.10		3	0.08±0.002	2.90±0.10	2.61±0.10
7	1.68±0.14	3.06±0.16	3.01±0.15		7	0.07±0.001	2.47±0.15	2.11±0.12
14	0.67±0.19	3.12±0.17	2.94±0.18		14	0.04±0.001	1.68±0.19	1.02±0.14
Fig.6b. Aglycosylated antibody (1E5)					Fig.6b. Aglycosylated antibody (3A5)
Incubation time (Days)	OD450 (average±SD)				Incubation time (Days)	OD450 (average±SD)
	pH					pH
	3	7	10			3	7	10
0	3.15±0.10	3.15±0.10	3.16±0.10		0	3.16±0.10	3.16±0.10	3.16±0.12
1	2.84±0.16	3.07±0.15	3.05±0.15		1	2.76±0.15	3.07±0.15	3.05±0.14
3	2.45±0.13	3.00±0.10	2.86±0.14		3	2.27±0.19	3.01±0.11	2.86±0.11
7	1.42±0.15	2.94±0.15	2.77±0.15		7	1.42±0.15	2.94±0.15	2.86±0.15
14	0.59±0.17	2.842±0.10	2.66±0.17		14	0.60±0.13	2.81±0.14	2.66±0.17

## Sheet: Fig.6c
Fig. 6c. (Three replicated measurements)
%H2O2	Measurement	OD450
		Glyco-Ab	Deglyco-Ab	Aglyco-Ab (1E5)	Aglyco-Ab (3A5)
0	1	3.2	2.91	3.17	3.23
	2	3.12	3.05	3.26	3.15
	3	3.35	2.88	3.15	3.19
0.1	1	3.16	2.88	3.2	3.01
	2	3.25	2.94	3.25	3.32
	3	3.09	2.75	3.05	3.15
0.5	1	3.15	2.44	3.01	3.12
	2	3.09	2.62	3.09	3.01
	3	3.14	2.39	3.11	3
1	1	3.07	2.12	3.12	3.01
	2	3.11	2.36	3.11	2.92
	3	3.15	2.08	2.98	2.97
3	1	3.01	1.76	3.06	2.96
	2	2.91	1.61	3.01	2.89
	3	2.97	1.46	2.91	3.09
